# Supplementary material for: Sub-Cellular Metabolomics Contributes Mitochondria-Specific Metabolic Insights to a Mouse Model of Leigh Syndrome
Source: Metabolites. 2021 Sep 28;11(10):658. doi: 10.3390/metabo11100658 (PMC8537744; doi:10.3390/metabo11100658)
Supplement: Supplementary file 1 [file metabolites-11-00658-s001.zip]

Archive with 1 entries (1 files):
- metabolites-1386515-supplementary.pdf
